# Supplementary material for: Effects of mixing eggs of different initial incubation time on the hatching pattern, chick embryonic development and post-hatch performance
Source: PeerJ. 2018 Apr 10;6:e4634. doi: 10.7717/peerj.4634 (PMC5898426; doi:10.7717/peerj.4634)
Supplement: Supplemental Information 1 [file peerj-06-4634-s001.xlsx]

## Sheet: Hatching Pattern
Biological Age (h)	Frequency				Accumulation				Accumulation (%)
	EI	EMI	LI	LMI	EI	EMI	LI	LMI	EI	EMI	LI	LMI
460	1	0	0	0	1	0	0	0	0.714286	0	0	0
461	4	0	0	0	5	0	0	0	3.57143	0	0	0
462	0	0	3	0	5	0	3	0	3.57143	0	2.32558	0
463	1	0	0	0	6	0	3	0	4.28571	0	2.32558	0
464	3	0	1	0	9	0	4	0	6.42857	0	3.10078	0
465	5	1	2	0	14	1	6	0	10	0.877193	4.65116	0
466	5	1	6	0	19	2	12	0	13.5714	1.75439	9.30233	0
467	4	4	4	0	23	6	16	0	16.4286	5.26316	12.4031	0
468	5	2	2	1	28	8	18	1	20	7.01754	13.9535	0.877193
469	4	5	4	2	32	13	22	3	22.8571	11.4035	17.0543	2.63158
470	6	5	7	2	38	18	29	5	27.1429	15.7895	22.4806	4.38596
471	10	4	4	3	48	22	33	8	34.2857	19.2982	25.5814	7.01754
472	8	9	5	4	56	31	38	12	40	27.193	29.4574	10.5263
473	6	9	7	4	62	40	45	16	44.2857	35.0877	34.8837	14.0351
474	11	8	6	6	73	48	51	22	52.1429	42.1053	39.5349	19.2982
475	11	7	9	12	84	55	60	34	60	48.2456	46.5116	29.8246
476	12	9	11	10	96	64	71	44	68.5714	56.1404	55.0388	38.5965
477	2	6	7	6	98	70	78	50	70	61.4035	60.4651	43.8596
478	6	6	5	10	104	76	83	60	74.2857	66.6667	64.3411	52.6316
479	7	5	11	8	111	81	94	68	79.2857	71.0526	72.8682	59.6491
480	7	4	7	8	118	85	101	76	84.2857	74.5614	78.2946	66.6667
481	4	3	4	10	122	88	105	86	87.1429	77.193	81.3953	75.4386
482	3	4	5	6	125	92	110	92	89.2857	80.7018	85.2713	80.7018
483	2	4	2	8	127	96	112	100	90.7143	84.2105	86.8217	87.7193
484	1	2	2	5	128	98	114	105	91.4286	85.9649	88.3721	92.1053
485	2	4	3	3	130	102	117	108	92.8571	89.4737	90.6977	94.7368
486	0	2	2	2	130	104	119	110	92.8571	91.2281	92.2481	96.4912
487	1	2	3	2	131	106	122	112	93.5714	92.9825	94.5736	98.2456
488	1	2	2	1	132	108	124	113	94.2857	94.7368	96.124	99.1228
489	2	1	3	1	134	109	127	114	95.7143	95.614	98.4496	100
490	0	0	1	0	134	109	128	114	95.7143	95.614	99.2248	100
491	0	1	0	0	134	110	128	114	95.7143	96.4912	99.2248	100
492	1	0	1	0	135	110	129	114	96.4286	96.4912	100	100
493	0	1	0	0	135	111	129	114	96.4286	97.3684	100	100
494	1	0	0	0	136	111	129	114	97.1429	97.3684	100	100
495	1	1	0	0	137	112	129	114	97.8571	98.2456	100	100
496	1	0	0	0	138	112	129	114	98.5714	98.2456	100	100
497	1	1	0	0	139	113	129	114	99.2857	99.1228	100	100
498	1	1	0	0	140	114	129	114	100	100	100	100

## Sheet: E18
E18 - Embryonic development on day 18
Treatment	Sample	YFBW (g)	Yolk weight (g)	Heart weight (g)	Liver weight (g)	Stomach weight (g)
EI	70	30.3172	15.1287	0.1717	0.5023	1.0013
	158	28.4925	14.5129	0.1539	0.4636	0.9849
	246	30.8923	15.4259	0.1554	0.4782	0.8939
	334	31.3958	15.8048	0.1729	0.4466	0.9909
	356	30.2155	15.1023	0.1645	0.4722	0.9628
	360	30.3222	15.0083	0.1692	0.4782	0.8838
	Average	30.2726	15.1638	0.1646	0.473517	0.952933
EMI	78	29.9682	14.896	0.1403	0.516	0.841
	187	29.9972	15.7119	0.1618	0.5165	1.0091
	254	31.6286	15.9854	0.1742	0.5452	0.9853
	342	31.31	15.2348	0.1571	0.4808	0.993
	356	30.0322	15.4782	0.1688	0.5019	0.9581
	360	29.8291	15.4592	0.1611	0.5187	0.9209
	Average	30.4609	15.4609	0.16055	0.513183	0.951233
LI	70	27.6592	16.7281	0.1391	0.5102	0.8975
	158	28.246	16.4194	0.1436	0.4247	1.0007
	38	26.6915	16.4922	0.123	0.4119	0.8778
	334	28.1108	15.3839	0.1462	0.4037	0.894
	356	27.8229	16.4882	0.1428	0.4458	0.9318
	360	27.5211	16.3397	0.1419	0.4483	0.921
	Average	27.6752	16.3086	0.139433	0.440767	0.920467
LMI	78	29.7287	16.8649	0.1683	0.4143	0.9047
	166	28.0288	16.4808	0.1458	0.4251	0.879
	187	28.2301	16.3574	0.142	0.4049	0.7576
	342	28.3487	16.2505	0.1542	0.4305	1.0909
	356	27.6643	16.9763	0.1518	0.4209	0.9276
	360	28.4861	17.1892	0.1501	0.4217	0.9189
	Average	28.4144	16.6865	0.152033	0.419567	0.913117

## Sheet: E20
E20 - Embryonic development on day 20
Treatment	Sample	YFBW (g)	Yolk weight (g)	Heart weight (g)	Liver weight (g)	Stomach weight (g)
EI	1	32.0488	3.7212	0.2818	0.9483	3.9205
	2	33.2881	4.5719	0.2905	0.9677	3.9361
	3	30.8158	2.8742	0.2652	0.8872	3.9038
	4	32.6903	4.4697	0.258	0.894	4.2126
	5	31.4111	4.1989	0.2778	1.0065	4.0752
	6	31.7098	4.4102	0.2708	0.8482	3.959
	Average	31.994	4.04102	0.274017	0.925317	4.0012
EMI	1	31.1745	4.5455	0.2406	0.8669	3.6222
	2	31.7596	4.1104	0.2816	0.9898	4.1891
	3	30.7892	4.7908	0.2948	0.7286	3.7011
	4	32.0873	3.5427	0.271	0.831	4.1516
	5	32.3348	4.6052	0.2904	0.8103	3.375
	6	30.8647	5.1153	0.2613	0.9024	3.806
	Average	31.5017	4.45165	0.273283	0.854833	3.8075
LI	1	32.6586	4.4414	0.2738	0.8649	3.5475
	2	31.6488	4.2812	0.2345	0.922	4.7412
	3	31.2577	4.2223	0.3105	0.7729	3.9283
	4	29.8119	6.1181	0.2424	0.7355	2.8042
	5	31.4853	5.4847	0.2955	0.9848	3.9612
	6	31.4085	3.3615	0.2803	0.9797	4.1662
	Average	31.3785	4.65153	0.272833	0.876633	3.8581
LMI	1	32.3275	4.7125	0.2597	0.7868	3.6061
	2	32.0074	4.7526	0.2378	0.7481	3.2631
	3	31.9248	5.2352	0.2032	0.8219	3.3057
	4	32.6155	5.0045	0.2165	0.8552	2.8793
	5	31.1031	4.6069	0.2175	0.8171	3.6028
	6	31.6779	5.0121	0.1961	0.7047	3.4199
	Average	31.9427	4.8873	0.2218	0.788967	3.34615

## Sheet: Post-hatch performance
EI					EMI					LI					LMI
	Day 0		Day 7			Day 0		Day 7			Day 0		Day 7			Day 0		Day 7
Sample	Body weight (g)	Metatarsus length (mm)	Body weight (g)	Metatarsus length (mm)	Sample	Body weight (g)	Metatarsus length (mm)	Body weight (g)	Metatarsus length (mm)	Sample	Body weight (g)	Metatarsus length (mm)	Body weight (g)	Metatarsus length (mm)	Sample	Body weight (g)	Metatarsus length (mm)	Body weight (g)	Metatarsus length (mm)
4	36.6	21.52	72.1	31.42	3	36.7	21.21	75	30.48	1	37	21.19	70.7	31.18	13	39.4	21.18	72.1	30.49
8	35.9	21.17	71.3	31.69	6	38.1	21.94	70.8	31.12	2	37.9	21.3	69.2	30.54	14	39.1	21.12	71.8	30.38
23	36.8	21.64	71.1	31.3	7	37.5	21.88	72.1	31.95	5	37.7	20.48	71.7	30.76	16	38.9	20.88	71.5	30.02
31	37.1	21.82	71.8	30.37	9	37	21.38	71.6	31.85	12	39.1	21.11	72.1	31.44	20	39.1	21.05	69.3	29.93
44	35.9	21.11	72.3	31.4	10	36.4	21.04	70.2	31.86	19	38.3	20.81	72.7	31.05	21	38.2	20.53	72.9	32.31
54	36.2	21.29	79.1	32.18	11	36.9	21.32	72.1	31.03	26	38.3	20.81	72.6	29.89	22	38.8	20.86	73.4	31.03
65	36.8	21.64	72.3	31.2	15	37.2	21.5	72.89	32.75	27	37.6	21.3	69.9	30.8	25	38.9	20.95	71.8	30.74
77	35.9	21.11	72.6	31.26	17	36.8	21.27	75.9	30.95	28	37.9	21.46	70.3	30.42	34	37.7	20.26	69.8	30.42
80	37.2	21.88	72.6	32.6	18	37	21.38	73	30.78	29	38.2	20.76	69.9	30.71	36	38.4	20.64	72.2	30.68
83	36.9	21.7	77.1	31.44	24	36.4	21.04	72.77	31.88	32	39	21.19	73.8	31.59	38	39.1	21.02	71.4	30.85
95	35.8	21.05	72.3	32.18	30	37.1	21.44	69.1	31.23	37	39.2	21.28	72.1	30.75	43	39.9	21.45	72.3	30.2
97	37.2	21.88	73.9	31.35	45	38.4	22.16	71.9	31.97	42	39.2	20.65	75.6	30.23	61	38.1	20.48	70.3	31.27
104	37.7	22.17	74.3	31.31	46	37.8	21.84	74.9	31.74	50	39.1	21.09	71.9	31.24	62	38.9	20.91	73.2	29.21
123	35.9	21.11	73.2	30.7	49	36.9	21.32	70.9	32.86	51	36.9	20.05	70.8	30.27	71	39.8	21.41	73.2	30.95
132	35.6	20.94	71.2	30.8	52	36.3	20.98	72.18	31.76	64	39	20.1	71.1	30.21	76	38.4	20.64	72.8	31.01
150	36.9	21.71	70.8	31.48	53	37.1	21.67	72.6	31.7	75	38.4	20.86	72.6	31.24	79	38.5	20.69	71.8	29.93
152	36.1	21.23	74.7	31.41	56	38.6	22.31	71.5	31.53	78	39.2	20.43	72.3	31.54	82	39.1	21.02	71.6	31.65
170	36	21.17	72.3	31.66	59	36.2	20.92	72.8	31.04	89	38.5	20.92	72.2	31.16	91	39.7	21.34	69.8	31.43
176	37.5	22.05	70	31.26	60	36.7	21.21	76.6	31.54	92	38.7	21.06	71.6	30.68	93	38.6	20.75	72.6	30.74
178	35.8	21.05	72.4	31.75	63	37.8	21.84	74	32.44	113	39.6	21.52	71.8	31.45	94	39.2	21.07	70.8	30.88
184	37.9	22.23	73.7	31.51	67	38.4	21.89	72.68	32.36	134	39.2	21.18	71	31.58	96	37.8	20.32	75.6	32.01
190	37.5	22.05	72.9	31.45	68	37.4	21.61	74.9	31.98	135	38.4	20.86	72.9	32.03	98	39	20.96	71.9	30.83
191	37.1	21.77	71.8	31.52	72	37.5	21.67	72.7	31.86	143	37.6	20.43	72.5	30.91	99	38	20.43	72.3	30.27
762	37.6	22.11	74.1	31.4	73	36.1	20.99	72.1	32.01	154	37.5	20.38	71.8	30.68	100	39	20.97	71.8	30.79
786	36	21.17	73	30.84	74	38	21.96	71.4	32.01	157	38	20.65	72.9	30.75	151	37.7	20.26	72.7	30.18
904	37.6	22.11	71	31.17	86	37.5	21.9	73.6	31.88	165	39.4	21.1	73	32.14	158	37.6	20.21	71.2	30.77
916	37.7	22.17	69.6	31.42	87	37.4	21.61	76.5	31.72	175	39.5	20.59	75.8	29.58	160	38.2	20.53	71.3	31.47
920	38	22.27	69.9	31.48	110	36.6	21.15	74.4	31.1	180	38.7	21.03	71.5	30.99	162	39.8	21.39	72.1	30.86
931	35.8	21.05	71.9	30.37	125	38	21.67	71.6	32.16	192	38.7	21.01	75.7	30.87	164	38.6	20.75	71.9	30.42
946	38	22.35	72.3	31.4	156	37.1	21.49	72.74	31.78	195	38	21.2	74.6	31.05	168	38.9	20.91	71.6	31.39
978	36.9	21.7	74	31.69	171	37.2	21.5	71.98	32.41	200	39.2	20.59	70.4	31.56	763	38.4	20.64	72	30.34
984	37.8	22.23	73.4	31.52	767	37.6	21.73	70.3	30.82	319	36.7	19.94	71.1	30.44	791	38.6	20.75	69.4	31.35
Average	36.8031	21.6391	72.6562	31.3916	Average	37.2406	21.5256	72.7419	31.7047	Average	38.4281	20.8541	72.1281	30.9291	Average	38.7313	20.8241	71.825	30.775
